# Supplementary material for: Camellia puhoatensis (Sect. Archecamellia – Theaceae), a new species from Vietnam
Source: PhytoKeys. 2020 Jul 16;153:1–11. doi: 10.3897/phytokeys.153.49388 (PMC7381717; doi:10.3897/phytokeys.153.49388)
Supplement: XML Treatment for Camellia puhoatensis [file phytokeys.153.49388-treatment1.xml]

<!DOCTYPE tp:taxon-treatment
  PUBLIC "-//TaxonX//DTD Taxonomic Treatment Publishing DTD v0 20100105//EN" "tax-treatment-NSO.dtd">
<tp:taxon-treatment xmlns:tp="http://www.plazi.org/taxpub"><tp:treatment-meta><kwd-group><label>Taxon classification</label><kwd><named-content xmlns:xlink="http://www.w3.org/1999/xlink" content-type="kingdom">Plantae</named-content></kwd><kwd><named-content xmlns:xlink="http://www.w3.org/1999/xlink" content-type="order">Ericales</named-content></kwd><kwd><named-content xmlns:xlink="http://www.w3.org/1999/xlink" content-type="family">Theaceae</named-content></kwd></kwd-group><mixed-citation publication-type="journal"><person-group><name><surname>Nguyễn1</surname><given-names>Danh-Hùng</given-names></name><name><surname>Lương2</surname><given-names>Văn-Dũng</given-names></name><name><surname>Lê3</surname><given-names>Thi-Hương</given-names></name><name><surname>Trần4</surname><given-names>Quốc-Thành</given-names></name><name><surname>Đỗ1,5</surname><given-names>Ngọc-Đài</given-names></name><name><surname>Lý1,6</surname><given-names>Ngọc-Sâm</given-names></name></person-group><article-title><italic><tp:taxon-name><tp:taxon-name-part taxon-name-part-type="genus" reg="Camellia">Camellia</tp:taxon-name-part> <tp:taxon-name-part taxon-name-part-type="species" reg="puhoatensis">puhoatensis</tp:taxon-name-part></tp:taxon-name></italic> (Sect. <tp:taxon-name><tp:taxon-name-part taxon-name-part-type="section" reg="Archecamellia">Archecamellia</tp:taxon-name-part></tp:taxon-name> – <tp:taxon-name><tp:taxon-name-part taxon-name-part-type="family">Theaceae</tp:taxon-name-part></tp:taxon-name>), a new species from Vietnam</article-title><source>PhytoKeys</source><day>16</day><month>7</month><year>2020</year><volume>153</volume><fpage>1</fpage><lpage>11</lpage><pub-id pub-id-type="doi">10.3897/phytokeys.153.49388</pub-id></mixed-citation></tp:treatment-meta><tp:nomenclature><tp:taxon-name><object-id xmlns:xlink="http://www.w3.org/1999/xlink" content-type="arpha" xlink:type="simple">44ED8C82-E5AF-5682-9C35-7A3549E0CA24</object-id>
            <tp:taxon-name-part taxon-name-part-type="genus" reg="Camellia">Camellia</tp:taxon-name-part>
            <tp:taxon-name-part taxon-name-part-type="species" reg="puhoatensis">puhoatensis</tp:taxon-name-part>
            <object-id xmlns:xlink="http://www.w3.org/1999/xlink" content-type="ipni" xlink:type="simple">urn:lsid:ipni.org:names:77210595-1</object-id>
          </tp:taxon-name><tp:taxon-authority>N.S. Lý, V.D. Luong, T.H. Le, D.H. Nguyen &amp; N.D. Do</tp:taxon-authority><tp:taxon-status xmlns:xlink="http://www.w3.org/1999/xlink" xlink:type="simple">sp. nov.</tp:taxon-status><xref ref-type="fig" rid="F1">Figures 1</xref><xref ref-type="fig" rid="F2">, 2</xref></tp:nomenclature><tp:treatment-sec sec-type="diagnosis" id="SECID0EEEAE"><title>Diagnosis.</title><p><italic><tp:taxon-name><tp:taxon-name-part taxon-name-part-type="genus" reg="Camellia">Camellia</tp:taxon-name-part> <tp:taxon-name-part taxon-name-part-type="species" reg="puhoatensis">puhoatensis</tp:taxon-name-part></tp:taxon-name></italic> is morphologically similar to <italic><tp:taxon-name><tp:taxon-name-part taxon-name-part-type="genus" reg="Camellia">C.</tp:taxon-name-part> <tp:taxon-name-part taxon-name-part-type="species" reg="chrysanthoides">chrysanthoides</tp:taxon-name-part></tp:taxon-name></italic>, <italic><tp:taxon-name><tp:taxon-name-part taxon-name-part-type="genus" reg="Camellia">C.</tp:taxon-name-part> <tp:taxon-name-part taxon-name-part-type="species" reg="flavida">flavida</tp:taxon-name-part></tp:taxon-name></italic> and <italic><tp:taxon-name><tp:taxon-name-part taxon-name-part-type="genus" reg="Camellia">C.</tp:taxon-name-part> <tp:taxon-name-part taxon-name-part-type="species" reg="petelotii">petelotii</tp:taxon-name-part></tp:taxon-name></italic>, but differs in having young puberulous shoots, mature leaves sparsely puberulous abaxially with leaf bases rounded or broadly obtuse, petioles and pedicels puberulous, tepals 12–13 and the ovary and styles pubescent.</p><p>Type. VIETNAM. Nghe An Province: Que Phong District, Dong Van Commune, Pu Hoat NR, <named-content xmlns:xlink="http://www.w3.org/1999/xlink" content-type="dwc:verbatimCoordinates" xlink:type="simple"><named-content content-type="geo-json" specific-use="{&#34;type&#34;:&#34;Point&#34;,&#34;coordinates&#34;:[105.095278,19.725278]}" id="NCID0E2FAE" xlink:type="simple">19°43'31"N, 105°05'43"E</named-content></named-content>, 270 m elev., 30 December 2018, <italic>Do Ngoc Dai, Le Thi Huong, Nguyen Danh Hung, DHH-682</italic> (holotype VNM; isotypes P, DLU).</p><fig id="F1" position="float" orientation="portrait"><object-id xmlns:xlink="http://www.w3.org/1999/xlink" content-type="doi" xlink:type="simple">10.3897/phytokeys.153.49388.figure1</object-id><object-id xmlns:xlink="http://www.w3.org/1999/xlink" content-type="arpha" xlink:type="simple">6267B892-D5D2-5F4F-A75F-A15941DA496F</object-id><label>Figure 1.</label><caption><p><italic><tp:taxon-name><tp:taxon-name-part taxon-name-part-type="genus" reg="Camellia">Camellia</tp:taxon-name-part> <tp:taxon-name-part taxon-name-part-type="species" reg="puhoatensis">puhoatensis</tp:taxon-name-part></tp:taxon-name></italic>. <bold>A</bold> Leaf, adaxial view <bold>B</bold> venation detail of leaf (abaxial surface) <bold>C</bold> flower (lateral view) <bold>D</bold> flower (top view) <bold>E</bold> bracteoles (inner surfaces shown) <bold>F</bold> sepals (adaxial surfaces) <bold>G</bold> petals (adaxial surfaces) <bold>H</bold> androecium (one part) <bold>I</bold> stamen <bold>J</bold> gynoecium (with sepals and petals). Drawn from the holotype by Van-Dung Luong.</p></caption><graphic xmlns:xlink="http://www.w3.org/1999/xlink" xlink:href="phytokeys-153-001-g001.jpg" position="float" orientation="portrait" xlink:type="simple" id="oo_432011.jpg"><uri content-type="original_file" xlink:type="simple">https://binary.pensoft.net/fig/432011</uri></graphic></fig></tp:treatment-sec><tp:treatment-sec sec-type="description" id="SECID0EZHAE"><title>Description.</title><p>Shrub to tree, 2–7 m tall; <italic>young shoots</italic> puberulous then glabrous when aging, purple towards terminals; semi-mature branches brown, smooth, glabrous, leaf scars prominent; <italic>adult branches</italic> and trunk light grey, smooth with lighter-coloured patches and covered by lichens; <italic>axillary leaf buds</italic> rudimentary, roughly triangular, flat, with rounded apex, pubescent, brown, bud scales small but prominent, 1–3 mm long. <italic>Leaves</italic>: juvenile leaves forming a narrow tube when young, soft, somewhat pendulous, purple in colour; young leaves slightly serrate, shiny, purple, adaxially glabrous, abaxially puberulous; developing leaves descending, narrow, shiny, purple to green-purple tinted, abaxial surface puberulous; mature leaves serrate, irregularly towards the apex, 17–23 × 5.0–6.5 cm; petiole 8–16 × 4–5 mm, puberulous; lamina thin, coriaceous, oblong ovate or oblong, leaf apex acuminate or narrowly acuminate, base rounded or broadly obtuse, adaxially dark green and glabrous, abaxially pale green and sparsely puberulous; primary vein continues as a shallow channel on the adaxial side of the petiole, 2.0–2.5 mm wide proximally, less than 1.0 mm distally, proximally light green and shiny on both sides; secondary venation pinnate, indistinctly brochidodromous, partially eucamptodromous on some leaves, with 10–13 pairs; midribs and lateral veins sunken adaxially; veins distinct proximally, less so towards the apex and the margins; tertiary venation very indistinct, sometimes lacking, more prominent at the leaf margins. <italic>Flowers</italic> usually solitary, sometimes together in groups of 2 flowers borne on a short bracteate shoot, terminal, rarely axillary, lacking scent, 4.5–6.0 cm in diameter; <italic>pedicel</italic> stout, covered by purplish-red perulae, 7–10 mm long, puberulous; flower buds unevenly globose in shape, 2.2–2.6 × 2.0–2.3 cm, yellowish-red tinted, open flowers somewhat circular; <italic>bracteoles</italic> (sensu <xref ref-type="bibr" rid="B37">Sealy 1958</xref>) 3–4, opposite, orbicular, 1.5–2.5 × 1.5–3.0 mm, abaxially red to yellow-red tinted, adaxially paler, glabrous, margins ciliate, persistent; <italic>sepals</italic> 5, persistent, orbicular or subglobose, 0.6–1.5 × 0.8–1.8 cm, abaxially dull red and pubescent, adaxially pale yellowish and glabrous, margins ciliate; <italic>petals</italic> 12–13, arranged in 3 whorls, bright yellow, sometimes with large red patch on the outer ones; outermost whorl comprising 3 or 4 petals, orbicular to broadly obovate, 2.2–2.8 × 1.6–2.3 cm, abaxially pubescent, adaxially glabrous; middle whorl comprising 4 or 5 petals, broadly obovate, 2.4–3.3 × 1.8–2.5 cm, abaxially pubescent, adaxially glabrous; innermost whorl of 3 or 4 petals, orbicular to broadly obovate, 2.3–2.5 × 1.7–2.2 cm, abaxially pubescent, adaxially glabrous, basally united with outermost filaments 5–7 mm. <italic>Androecium</italic> numerous stamens, in 4–5 whorls, light yellow, 2.5–2.8 cm long, glabrous; outer filaments basally united for 1.5–1.8 cm forming a cup, inner ones basally united for 3–5 mm, free above union; <italic>anthers</italic> yellow, 2.2–2.8 × 1–1.5 mm, with two longitudinal striations, dorsifixed. <italic>Gynoecium</italic> superior, 3–(4)-loculed, ovoid terminating into 3–(4) styles, 2.5–3.0 × 3.0–3.5 mm, slightly longitudinal striations, pubescent, 2 ovules per locule; <italic>styles</italic> free to the base, 1.8–2.3 cm long, pubescent. <italic>Capsule</italic> not seen.</p><fig id="F2" position="float" orientation="portrait"><object-id xmlns:xlink="http://www.w3.org/1999/xlink" content-type="doi" xlink:type="simple">10.3897/phytokeys.153.49388.figure2</object-id><object-id xmlns:xlink="http://www.w3.org/1999/xlink" content-type="arpha" xlink:type="simple">AC86B1D3-841C-5B88-82CA-E8ACDB161B66</object-id><label>Figure 2.</label><caption><p><italic><tp:taxon-name><tp:taxon-name-part taxon-name-part-type="genus" reg="Camellia">Camellia</tp:taxon-name-part> <tp:taxon-name-part taxon-name-part-type="species" reg="puhoatensis">puhoatensis</tp:taxon-name-part></tp:taxon-name></italic>. <bold>A</bold> young shoot <bold>B</bold> terminal buds <bold>C</bold> solitary bud and axillary flower (side view) <bold>D</bold> flower and pollinated flower (side view) <bold>E</bold> close-up of flower (front view) <bold>F</bold> immature fruit <bold>G</bold> a part of branch showing leaves abaxial and opening flower <bold>H</bold> leaves adaxially <bold>I</bold> bracteoles <bold>J</bold> sepals <bold>K</bold> petals <bold>L</bold> androecium with stamens <bold>M</bold> gynoecium (with sepals and styles). Photos by Ngoc-Dai Do, the colour plate prepared by Ngoc-Sam Ly.</p></caption><graphic xmlns:xlink="http://www.w3.org/1999/xlink" xlink:href="phytokeys-153-001-g002.jpg" position="float" orientation="portrait" xlink:type="simple" id="oo_432012.jpg"><uri content-type="original_file" xlink:type="simple">https://binary.pensoft.net/fig/432012</uri></graphic></fig></tp:treatment-sec><tp:treatment-sec sec-type="phenology" id="SECID0ERKAE"><title>Phenology.</title><p>Flowering from November to January of the next year.</p></tp:treatment-sec><tp:treatment-sec sec-type="distribution" id="SECID0EWKAE"><title>Distribution and habitat.</title><p><italic><tp:taxon-name><tp:taxon-name-part taxon-name-part-type="genus" reg="Camellia">Camellia</tp:taxon-name-part> <tp:taxon-name-part taxon-name-part-type="species" reg="puhoatensis">puhoatensis</tp:taxon-name-part></tp:taxon-name></italic> is currently found only from the type locality. It grows on moist fertile and sandy soils along mountain streams and hill slopes in evergreen broad-leaved forests in Pu Hoat Nature Reserve, Vietnam, at elevations of 270–450 m.</p></tp:treatment-sec><tp:treatment-sec sec-type="Provisional conservation assessment" id="SECID0EHLAE"><title>Provisional conservation assessment.</title><p>At present, only a single population of about 300 scattered mature individuals of <italic><tp:taxon-name><tp:taxon-name-part taxon-name-part-type="genus" reg="Camellia">Camellia</tp:taxon-name-part> <tp:taxon-name-part taxon-name-part-type="species" reg="puhoatensis">puhoatensis</tp:taxon-name-part></tp:taxon-name></italic> was observed in the type locality, with an estimated extent of occurrence (<abbrev xmlns:xlink="http://www.w3.org/1999/xlink" xlink:title="extent of occurrence" id="ABBRID0EYLAE" xlink:type="simple">EOO</abbrev>) less than 100 km<sup>2</sup> and an area of occupancy (<abbrev xmlns:xlink="http://www.w3.org/1999/xlink" xlink:title="area of occupancy" id="ABBRID0E5LAE" xlink:type="simple">AOO</abbrev>) less than 1 km<sup>2</sup>. The population is highly threatened due to loss of habitat within its range and high market demands for wild, yellow-flowered camellias which are intensively collected for sale by local people. Therefore, <italic><tp:taxon-name><tp:taxon-name-part taxon-name-part-type="genus" reg="Camellia">C.</tp:taxon-name-part> <tp:taxon-name-part taxon-name-part-type="species" reg="puhoatensis">puhoatensis</tp:taxon-name-part></tp:taxon-name></italic> is preliminarily categorised as Critically Endangered [B1ab (i, ii, iii) + 2ab (ii, iii), D], according to the IUCN Categories and Criteria (<xref ref-type="bibr" rid="B11">IUCN 2017</xref>).</p></tp:treatment-sec><tp:treatment-sec sec-type="etymology" id="SECID0ETMAE"><title>Etymology.</title><p>The specify epithet ‘<italic><tp:taxon-name><tp:taxon-name-part taxon-name-part-type="genus" reg="Camellia"/><tp:taxon-name-part taxon-name-part-type="species" reg="puhoatensis">puhoatensis</tp:taxon-name-part></tp:taxon-name></italic>’ refers to the type locality.</p></tp:treatment-sec><tp:treatment-sec sec-type="Uses" id="SECID0EDNAE"><title>Uses.</title><p>Leaves and flowers were harvested and used for tea by the local people.</p></tp:treatment-sec><tp:treatment-sec sec-type="material" id="SECID0EINAE"><title>Additional specimens examined.</title><p><bold><italic>Paratypes.</italic></bold> Vietnam. Nghe An Province: Que Phong District, Dong Van Commune, Pù Hoạt NR, <named-content xmlns:xlink="http://www.w3.org/1999/xlink" content-type="dwc:verbatimCoordinates" xlink:type="simple"><named-content content-type="geo-json" specific-use="{&#34;type&#34;:&#34;Point&#34;,&#34;coordinates&#34;:[105.094167,19.812500]}" id="NCID0EWNAE" xlink:type="simple">19°48'45"N, 105°5'39"E</named-content></named-content>, 320 m elev., 2 September 2018, <italic>Đỗ Ngọc Đài, Nguyễn Danh Hùng, Lê Thị Hương</italic>, <italic>DHH 120</italic> (VNM); the same locality, <named-content xmlns:xlink="http://www.w3.org/1999/xlink" content-type="dwc:verbatimCoordinates" xlink:type="simple"><named-content content-type="geo-json" specific-use="{&#34;type&#34;:&#34;Point&#34;,&#34;coordinates&#34;:[105.095278,19.808611]}" id="NCID0EMOAE" xlink:type="simple">19°48'31"N, 105°05'43"E</named-content></named-content>, 280 m elev., 16 January 2019, <italic>Đỗ Ngọc Đài, Nguyễn Danh Hùng, Lê Thị Hương</italic>, <italic>DHH 790</italic> (DLU), <italic>DHH</italic> 791 (HN).</p></tp:treatment-sec><tp:treatment-sec sec-type="Vernacular name" id="SECID0EKPAE"><title>Vernacular name.</title><p>Vietnamese language: Trà hoa vàng pù hoạt.</p></tp:treatment-sec><tp:treatment-sec sec-type="Taxonomic notes" id="SECID0EPPAE"><title>Taxonomic notes.</title><p>The current infrageneric classification of <italic><tp:taxon-name><tp:taxon-name-part taxon-name-part-type="genus" reg="Camellia">Camellia</tp:taxon-name-part></tp:taxon-name></italic> is derived from three previous publications (<xref ref-type="bibr" rid="B37">Sealy 1958</xref>; <xref ref-type="bibr" rid="B3">Chang and Bartholomew 1984</xref>; <xref ref-type="bibr" rid="B19">Ming 2000</xref>) and was based on the assessment of morphological characteristics. The taxonomic system of <xref ref-type="bibr" rid="B37">Sealy (1958)</xref> and <xref ref-type="bibr" rid="B3">Chang and Bartholomew (1984)</xref> are used to describe and determine the placement of new taxa within <italic><tp:taxon-name><tp:taxon-name-part taxon-name-part-type="genus" reg="Camellia">Camellia</tp:taxon-name-part></tp:taxon-name></italic>. These systems are the most detailed and comprehensive study of the genus and also provide the basis for our current understanding of the genus. The taxonomic system of Ming (sensu <xref ref-type="bibr" rid="B20">Ming and Bartholomew 2007</xref>) was used for supplementary data only as it appears to be superficially similar to the system of Sealy (<xref ref-type="bibr" rid="B24">Orel and Wilson 2010a</xref>). In this paper, we have followed the <xref ref-type="bibr" rid="B37">Sealy’s (1958)</xref> taxonomic system to consider the placement of the new species within Section <tp:taxon-name><tp:taxon-name-part taxon-name-part-type="section" reg="Archecamellia">Archecamellia</tp:taxon-name-part></tp:taxon-name> Sealy of <italic><tp:taxon-name><tp:taxon-name-part taxon-name-part-type="genus" reg="Camellia">Camellia</tp:taxon-name-part></tp:taxon-name></italic>. Morphologically, <italic><tp:taxon-name><tp:taxon-name-part taxon-name-part-type="genus" reg="Camellia">C.</tp:taxon-name-part> <tp:taxon-name-part taxon-name-part-type="species" reg="puhoatensis">puhoatensis</tp:taxon-name-part></tp:taxon-name></italic> possesses a solitary or paired flowers at terminal (sometimes axillary), stout, thick and erected pedicel, 3–4 persistent bracteoles, 5 persistent sepals (undifferentiated bracteoles and sepals), large yellow flowers with 12 tepals that are inner ones basally connate and adnate to androecium, androecium free above the union with the petals or unified for some distance to form a fleshy cup, filaments glabrous, gynoecium 3(–4)-loculi, styles 3(–4) and free to the base. These characteristics are not only identical to the species of sect.<tp:taxon-name><tp:taxon-name-part taxon-name-part-type="section" reg="Archaecamellia">Archaecamellia</tp:taxon-name-part></tp:taxon-name> Sealy (sensu <xref ref-type="bibr" rid="B37">Sealy 1958</xref>; sensu <xref ref-type="bibr" rid="B3">Chang and Bartholomew 1984</xref>), but also share with species of sect.<tp:taxon-name><tp:taxon-name-part taxon-name-part-type="section" reg="Stereocarpus">Stereocarpus</tp:taxon-name-part></tp:taxon-name> which possesses 2 or 4 bracteoles (sensu <xref ref-type="bibr" rid="B37">Sealy 1958</xref>), terminal flowers (sensu <xref ref-type="bibr" rid="B3">Chang and Bartholomew 1984</xref>), stamens in 3–4 whorls, ovary with 3–5 locules (sensu <xref ref-type="bibr" rid="B19">Ming 2000</xref>), as well as sharing with species of sect.<tp:taxon-name><tp:taxon-name-part taxon-name-part-type="section" reg="Chrysantha">Chrysantha</tp:taxon-name-part></tp:taxon-name> Chang, such as distinct peduncle, small floral bracteolates, yellow flowers, three carpels of gynoecium and separate styles (sensu <xref ref-type="bibr" rid="B1">Chang 1979</xref>). As characterized by <xref ref-type="bibr" rid="B37">Sealy (1958)</xref>, sect. <tp:taxon-name><tp:taxon-name-part taxon-name-part-type="genus" reg="Archaecamellia">Archaecamellia</tp:taxon-name-part></tp:taxon-name> shares several traits with sect. <tp:taxon-name><tp:taxon-name-part taxon-name-part-type="section" reg="Stereocarpus">Stereocarpus</tp:taxon-name-part></tp:taxon-name>. These include a solitary and erected flower at the end of the branches, persistent bracteoles and sepals, stamens united with the petals and glabrous filaments. However, traits that are distinctive to sect. <tp:taxon-name><tp:taxon-name-part taxon-name-part-type="section" reg="Archaecamellia">Archaecamellia</tp:taxon-name-part></tp:taxon-name> include (6–)11–16 indistinct bracteoles and sepals, 8–14 petals, glabrous or pubescent gynoecium and 3 or 5 free styles (vs. 2 or 4 bracteoles and 5 or 6 sepals, ca. 12 petals, glabrous gynoecium and a single style in sect. <tp:taxon-name><tp:taxon-name-part taxon-name-part-type="section" reg="Stereocarpus">Stereocarpus</tp:taxon-name-part></tp:taxon-name>). The sect. <tp:taxon-name><tp:taxon-name-part taxon-name-part-type="genus" reg="Chrysantha">Chrysantha</tp:taxon-name-part></tp:taxon-name> also shares several traits with sect. <tp:taxon-name><tp:taxon-name-part taxon-name-part-type="section" reg="Archaecamellia">Archaecamellia</tp:taxon-name-part></tp:taxon-name> in having yellow and pedicellate flowers, persistent bracteoles and sepals, glabrous or hairy filaments and gynoecium, but it can be distinguished from sect. <tp:taxon-name><tp:taxon-name-part taxon-name-part-type="section" reg="Archaecamellia">Archaecamellia</tp:taxon-name-part></tp:taxon-name> by the axillary flowers, distinct bracts and sepals and 3–5 cleft styles (<xref ref-type="bibr" rid="B1">Chang 1979</xref>). Section <tp:taxon-name><tp:taxon-name-part taxon-name-part-type="section" reg="Archaecamellia">Archaecamellia</tp:taxon-name-part></tp:taxon-name> is currently comprised of 19 species (<xref ref-type="bibr" rid="B37">Sealy 1958</xref>; <xref ref-type="bibr" rid="B19">Ming 2000</xref>; <xref ref-type="bibr" rid="B26">Orel and Wilson 2012a</xref>; <xref ref-type="bibr" rid="B5">Do et al. 2019a</xref>). The new species is most similar to <italic><tp:taxon-name><tp:taxon-name-part taxon-name-part-type="genus" reg="Camellia">C.</tp:taxon-name-part> <tp:taxon-name-part taxon-name-part-type="species" reg="chrysanthoides">chrysanthoides</tp:taxon-name-part></tp:taxon-name></italic> H.T.Chang, <italic><tp:taxon-name><tp:taxon-name-part taxon-name-part-type="genus" reg="Camellia">C.</tp:taxon-name-part> <tp:taxon-name-part taxon-name-part-type="species" reg="flavida">flavida</tp:taxon-name-part></tp:taxon-name></italic> H.T.Chang and <italic><tp:taxon-name><tp:taxon-name-part taxon-name-part-type="genus" reg="Camellia">C.</tp:taxon-name-part> <tp:taxon-name-part taxon-name-part-type="species" reg="petelotii">petelotii</tp:taxon-name-part></tp:taxon-name></italic> (Merr.) Sealy in having the same plant habit, somewhat oblong leaves, yellow flowers, glabrous 3-loculed gynoecium with 3 styles free to the base. A detailed morphological comparison between <italic><tp:taxon-name><tp:taxon-name-part taxon-name-part-type="genus" reg="Camellia">C.</tp:taxon-name-part> <tp:taxon-name-part taxon-name-part-type="species" reg="puhoatensis">puhoatensis</tp:taxon-name-part></tp:taxon-name></italic> and these three species is provided in the above diagnosis and in Table <xref ref-type="table" rid="T1">1</xref>. Moreover, <italic><tp:taxon-name><tp:taxon-name-part taxon-name-part-type="genus" reg="Camellia">C.</tp:taxon-name-part> <tp:taxon-name-part taxon-name-part-type="species" reg="puhoatensis">puhoatensis</tp:taxon-name-part></tp:taxon-name></italic> also resembles <italic><tp:taxon-name><tp:taxon-name-part taxon-name-part-type="genus" reg="Camellia">C.</tp:taxon-name-part> <tp:taxon-name-part taxon-name-part-type="species" reg="dormoyana">dormoyana</tp:taxon-name-part></tp:taxon-name></italic> (Pierre) Sealy of sect. <tp:taxon-name><tp:taxon-name-part taxon-name-part-type="section" reg="Stereocarpus">Stereocarpus</tp:taxon-name-part></tp:taxon-name> (<xref ref-type="bibr" rid="B37">Sealy 1958</xref>) and <italic><tp:taxon-name><tp:taxon-name-part taxon-name-part-type="genus" reg="Camellia">C.</tp:taxon-name-part> <tp:taxon-name-part taxon-name-part-type="species" reg="velutina">velutina</tp:taxon-name-part></tp:taxon-name></italic> V.T. Pham et al. of sect. <tp:taxon-name><tp:taxon-name-part taxon-name-part-type="section" reg="Chrysantha">Chrysantha</tp:taxon-name-part></tp:taxon-name> (<xref ref-type="bibr" rid="B33">Pham et al. 2019</xref>) by somewhat oblong leaves, yellow flowers and glabrous stamens. However, <italic><tp:taxon-name><tp:taxon-name-part taxon-name-part-type="genus" reg="Camellia">Camellia</tp:taxon-name-part> <tp:taxon-name-part taxon-name-part-type="species" reg="dormoyana">dormoyana</tp:taxon-name-part></tp:taxon-name></italic> is easily distinguished from <italic><tp:taxon-name><tp:taxon-name-part taxon-name-part-type="genus" reg="Camellia">C.</tp:taxon-name-part> <tp:taxon-name-part taxon-name-part-type="species" reg="puhoatensis">puhoatensis</tp:taxon-name-part></tp:taxon-name></italic> by having the young shoots, mature leaves and petioles all glabrous, the sessile pedicel and 5–6 bracteoles abaxially velutinous, the abaxial petals silky velutinous, the ovary being glabrous and with five locules and the styles united for their entire length and glabrous. Similarly, <italic><tp:taxon-name><tp:taxon-name-part taxon-name-part-type="genus" reg="Camellia">C.</tp:taxon-name-part> <tp:taxon-name-part taxon-name-part-type="species" reg="velutina">velutina</tp:taxon-name-part></tp:taxon-name></italic> is readily distinguished from <italic><tp:taxon-name><tp:taxon-name-part taxon-name-part-type="genus" reg="Camellia">C.</tp:taxon-name-part> <tp:taxon-name-part taxon-name-part-type="species" reg="puhoatensis">puhoatensis</tp:taxon-name-part></tp:taxon-name></italic> by its glabrous young shoots, mature leaves and petioles, sepals that are silky velutinous abaxially and velutinous adaxially, the 10 (occasionally 11) petals that are silky velutinous and glabrous ovary and style (see Table <xref ref-type="table" rid="T1">1</xref>).</p><table-wrap id="T1" position="float" orientation="portrait"><label>Table 1.</label><caption><p>Morphological comparison of <italic><tp:taxon-name><tp:taxon-name-part taxon-name-part-type="genus" reg="Camellia">C.</tp:taxon-name-part> <tp:taxon-name-part taxon-name-part-type="species" reg="puhoatensis">puhoatensis</tp:taxon-name-part></tp:taxon-name></italic> with its most closely-related taxa (based on <xref ref-type="bibr" rid="B37">Sealy 1958</xref>; <xref ref-type="bibr" rid="B3">Chang and Bartholomew 1984</xref>; <xref ref-type="bibr" rid="B41">Tran and Hakoda 1998</xref>; <xref ref-type="bibr" rid="B33">Pham et al. 2019</xref>).</p></caption><table id="TID0EUTAG" rules="all"><tbody><tr><th rowspan="1" colspan="1">Characters</th><th rowspan="1" colspan="1">
                    <italic><tp:taxon-name><tp:taxon-name-part taxon-name-part-type="genus" reg="Camellia">C.</tp:taxon-name-part> <tp:taxon-name-part taxon-name-part-type="species" reg="puhoatensis">puhoatensis</tp:taxon-name-part></tp:taxon-name></italic>
                  </th><th rowspan="1" colspan="1">
                    <italic><tp:taxon-name><tp:taxon-name-part taxon-name-part-type="genus" reg="Camellia">C.</tp:taxon-name-part> <tp:taxon-name-part taxon-name-part-type="species" reg="chrysanthoides">chrysanthoides</tp:taxon-name-part></tp:taxon-name></italic>
                  </th><th rowspan="1" colspan="1">
                    <italic><tp:taxon-name><tp:taxon-name-part taxon-name-part-type="genus" reg="Camellia">C.</tp:taxon-name-part> <tp:taxon-name-part taxon-name-part-type="species" reg="flavida">flavida</tp:taxon-name-part></tp:taxon-name></italic>
                  </th><th rowspan="1" colspan="1">
                    <italic><tp:taxon-name><tp:taxon-name-part taxon-name-part-type="genus" reg="Camellia">C.</tp:taxon-name-part> <tp:taxon-name-part taxon-name-part-type="species" reg="petelotii">petelotii</tp:taxon-name-part></tp:taxon-name></italic>
                  </th><th rowspan="1" colspan="1">
                    <italic><tp:taxon-name><tp:taxon-name-part taxon-name-part-type="genus" reg="Camellia">C.</tp:taxon-name-part> <tp:taxon-name-part taxon-name-part-type="species" reg="velutina">velutina</tp:taxon-name-part></tp:taxon-name></italic>
                  </th><th rowspan="1" colspan="1">
                    <italic><tp:taxon-name><tp:taxon-name-part taxon-name-part-type="genus" reg="Camellia">C.</tp:taxon-name-part> <tp:taxon-name-part taxon-name-part-type="species" reg="dormoyana">dormoyana</tp:taxon-name-part></tp:taxon-name></italic>
                  </th></tr><tr><td rowspan="1" colspan="1">Young shoot</td><td rowspan="1" colspan="1">puberulous</td><td rowspan="1" colspan="1">glabrous</td><td rowspan="1" colspan="1">glabrous</td><td rowspan="1" colspan="1">glabrous</td><td rowspan="1" colspan="1">glabrous</td><td rowspan="1" colspan="1">glabrous</td></tr><tr><td rowspan="1" colspan="1">Leaf blade</td><td rowspan="1" colspan="1">oblong ovate or oblong, 17–23 × 5–6.5 cm, base rounded or broadly obtuse, abaxially sparsely puberulous</td><td rowspan="1" colspan="1">oblong, 10–18 × 3.0–6.5 cm, base cuneate, glabrous</td><td rowspan="1" colspan="1">elliptic to oblong, 6.0–10 × 2.1–4.5 cm, base broadly cuneate, glabrous</td><td rowspan="1" colspan="1">broadly oblong or oblong-oval, 14.5–18 × 4.5–7.5 cm, base broadly cuneate, glabrous</td><td rowspan="1" colspan="1">oblong to elliptic, 15–22 × 5–11 cm, base broadly cuneate to rounded, glabrous</td><td rowspan="1" colspan="1">oval or oblong or ovate, 11–18(–25) × 5.5–8.5 cm, base cuneate to rounded, glabrous</td></tr><tr><td rowspan="1" colspan="1">Petiole</td><td rowspan="1" colspan="1">puberulous</td><td rowspan="1" colspan="1">glabrous</td><td rowspan="1" colspan="1">glabrous</td><td rowspan="1" colspan="1">glabrous</td><td rowspan="1" colspan="1">glabrous</td><td rowspan="1" colspan="1">glabrous</td></tr><tr><td rowspan="1" colspan="1">Flower</td><td rowspan="1" colspan="1">solitary (2 flowers), terminal, rarely axillary</td><td rowspan="1" colspan="1">solitary, mostly axillary</td><td rowspan="1" colspan="1">solitary, terminal and axillary</td><td rowspan="1" colspan="1">solitary, terminal</td><td rowspan="1" colspan="1">solitary, terminal or axillary</td><td rowspan="1" colspan="1">solitary, terminal</td></tr><tr><td rowspan="1" colspan="1">Pedicel</td><td rowspan="1" colspan="1">7–10 mm long</td><td rowspan="1" colspan="1">3–4 mm long</td><td rowspan="1" colspan="1">1–2 mm long</td><td rowspan="1" colspan="1">10–12 mm long</td><td rowspan="1" colspan="1">10–13 mm</td><td rowspan="1" colspan="1">sessile</td></tr><tr><td rowspan="1" colspan="1">Bracteoles</td><td rowspan="1" colspan="1">3–4, glabrous</td><td rowspan="1" colspan="1">4–6, abaxially pubescent</td><td rowspan="1" colspan="1">4–5, glabrous</td><td rowspan="1" colspan="1">(6–)8–10, abaxially puberulous</td><td rowspan="1" colspan="1">2(–3), abaxially velutinous</td><td rowspan="1" colspan="1">5–6, abaxially silky velutinous</td></tr><tr><td rowspan="1" colspan="1">Sepals</td><td rowspan="1" colspan="1">5, abaxially pubescent</td><td rowspan="1" colspan="1">5, abaxially puberulent</td><td rowspan="1" colspan="1">4–6, glabrous</td><td rowspan="1" colspan="1">5, abaxially puberulous</td><td rowspan="1" colspan="1">5, adaxially velutinous</td><td rowspan="1" colspan="1">abaxially silky velutinous</td></tr><tr><td rowspan="1" colspan="1">Petals</td><td rowspan="1" colspan="1">12–13, abaxially pubescent</td><td rowspan="1" colspan="1">8–9, abaxially puberulent</td><td rowspan="1" colspan="1">8, glabrous</td><td rowspan="1" colspan="1">ca. 14, abaxially puberulous</td><td rowspan="1" colspan="1">10(–11), velutinous</td><td rowspan="1" colspan="1">12, silky velutinous</td></tr><tr><td rowspan="1" colspan="1">Stamen</td><td rowspan="1" colspan="1">glabrous</td><td rowspan="1" colspan="1">glabrous</td><td rowspan="1" colspan="1">glabrous</td><td rowspan="1" colspan="1">glabrous</td><td rowspan="1" colspan="1">glabrous</td><td rowspan="1" colspan="1">glabrous</td></tr><tr><td rowspan="1" colspan="1">Ovary</td><td rowspan="1" colspan="1">3–(4) loculi, ovoid, pubescent</td><td rowspan="1" colspan="1">ovoid, 3 loculi slightly tomentose</td><td rowspan="1" colspan="1">globose, 3 loculi, glabrous</td><td rowspan="1" colspan="1">globose, 3 loculi, glabrous</td><td rowspan="1" colspan="1">3 loculi, ovoid, glabrous</td><td rowspan="1" colspan="1">globose, 5 loculi, glabrous</td></tr><tr><td rowspan="1" colspan="1">Style</td><td rowspan="1" colspan="1">3–(4), free to base, pubescent</td><td rowspan="1" colspan="1">3, free to base, glabrous or sparsely pubescent</td><td rowspan="1" colspan="1">3, free to base, glabrous</td><td rowspan="1" colspan="1">3, free to base, glabrous</td><td rowspan="1" colspan="1">3, free to base, glabrous</td><td rowspan="1" colspan="1">5, united, glabrous</td></tr></tbody></table></table-wrap></tp:treatment-sec><ref-list><ref id="B37"><mixed-citation xmlns:xlink="http://www.w3.org/1999/xlink" xlink:type="simple"><person-group><name name-style="western"><surname>Sealy</surname><given-names>JR</given-names></name></person-group> (<year>1958</year>) A revision of the genus <italic><tp:taxon-name><tp:taxon-name-part taxon-name-part-type="genus">Camellia</tp:taxon-name-part></tp:taxon-name></italic>. Royal Horticultural Society London, 1–239.</mixed-citation></ref><ref id="B11"><mixed-citation xmlns:xlink="http://www.w3.org/1999/xlink" xlink:type="simple"><institution xlink:type="simple">IUCN</institution> (<year>2017</year>) Guidelines for Using the IUCN Red List Categories and Criteria. Version 13. Prepared by the Standards and Petitions Committee. <ext-link xlink:type="simple" ext-link-type="uri" xlink:href="https://www.iucnredlist.org/resources/redlistguidelines">https://www.iucnredlist.org/resources/redlistguidelines</ext-link> [accessed: 18 June 2019]</mixed-citation></ref><ref id="B3"><mixed-citation xmlns:xlink="http://www.w3.org/1999/xlink" xlink:type="simple"><person-group><name name-style="western"><surname>Chang</surname><given-names>HT</given-names></name><name name-style="western"><surname>Bartholomew</surname><given-names>B</given-names></name></person-group> (<year>1984</year>) <italic><tp:taxon-name><tp:taxon-name-part taxon-name-part-type="genus">Camellias</tp:taxon-name-part></tp:taxon-name></italic>. Timber Press Portland London, 1–211.</mixed-citation></ref><ref id="B19"><mixed-citation xmlns:xlink="http://www.w3.org/1999/xlink" xlink:type="simple"><person-group><name name-style="western"><surname>Ming</surname><given-names>TL</given-names></name></person-group> (<year>2000</year>) Monograph of the genus <italic><tp:taxon-name><tp:taxon-name-part taxon-name-part-type="genus">Camellia</tp:taxon-name-part></tp:taxon-name></italic>. Yunnan Science and Technology Press Kunming, 1–120.</mixed-citation></ref><ref id="B20"><mixed-citation xmlns:xlink="http://www.w3.org/1999/xlink" xlink:type="simple"><person-group><name name-style="western"><surname>Ming</surname><given-names>TL</given-names></name><name name-style="western"><surname>Bartholomew</surname><given-names>B</given-names></name></person-group> (<year>2007</year>) <article-title><tp:taxon-name><tp:taxon-name-part taxon-name-part-type="family">Theaceae</tp:taxon-name-part></tp:taxon-name>.</article-title> In: <person-group><name name-style="western"><surname>Wu</surname><given-names>ZY</given-names></name><name name-style="western"><surname>Raven</surname><given-names>PH</given-names></name></person-group> (<role>Eds</role>) <issue-title>Flora of China, Vol.</issue-title><source>12. Science Press Beijing and Missouri Botanical Garden Press St Louis</source>, <fpage>366</fpage>–<lpage>478</lpage>.</mixed-citation></ref><ref id="B24"><mixed-citation xmlns:xlink="http://www.w3.org/1999/xlink" xlink:type="simple"><person-group><name name-style="western"><surname>Orel</surname><given-names>G</given-names></name><name name-style="western"><surname>Wilson</surname><given-names>PG</given-names></name></person-group> (<year>2010a</year>) <article-title><italic><tp:taxon-name><tp:taxon-name-part taxon-name-part-type="genus">Camellia</tp:taxon-name-part> <tp:taxon-name-part taxon-name-part-type="species">luteocerata</tp:taxon-name-part></tp:taxon-name></italic> sp nov and a new section of <italic><tp:taxon-name><tp:taxon-name-part taxon-name-part-type="genus">Camellia</tp:taxon-name-part> <tp:taxon-name-part taxon-name-part-type="species">Dalatia</tp:taxon-name-part></tp:taxon-name></italic> from Vietnam.</article-title><source>Nordic Journal of Botany</source><volume>28</volume>(<issue>3</issue>): <fpage>280</fpage>–<lpage>284</lpage>. <ext-link xlink:type="simple" ext-link-type="doi" xlink:href="10.1111/j.1756-1051.2010.00652.x">https://doi.org/10.1111/j.1756-1051.2010.00652.x</ext-link></mixed-citation></ref><ref id="B1"><mixed-citation xmlns:xlink="http://www.w3.org/1999/xlink" xlink:type="simple"><person-group><name name-style="western"><surname>Chang</surname><given-names>HT</given-names></name></person-group> (<year>1979</year>) <article-title><italic><tp:taxon-name><tp:taxon-name-part taxon-name-part-type="genus">Chrysantha</tp:taxon-name-part></tp:taxon-name></italic>, a section of golden camellias from Cathaysian flora.</article-title><source>Acta Scientiarum Naturalium Universitatis Sunyatseni</source><volume>18</volume>: <fpage>69</fpage>–<lpage>74</lpage>.</mixed-citation></ref><ref id="B26"><mixed-citation xmlns:xlink="http://www.w3.org/1999/xlink" xlink:type="simple"><person-group><name name-style="western"><surname>Orel</surname><given-names>G</given-names></name><name name-style="western"><surname>Wilson</surname><given-names>PG</given-names></name></person-group> (<year>2012a</year>) <article-title><italic><tp:taxon-name><tp:taxon-name-part taxon-name-part-type="genus">Camellia</tp:taxon-name-part> <tp:taxon-name-part taxon-name-part-type="species">cattienensis</tp:taxon-name-part></tp:taxon-name></italic>: a new species of <tp:taxon-name><tp:taxon-name-part taxon-name-part-type="genus">Camellia</tp:taxon-name-part></tp:taxon-name> sect. <tp:taxon-name><tp:taxon-name-part taxon-name-part-type="section">Archaecamellia</tp:taxon-name-part></tp:taxon-name>: <tp:taxon-name><tp:taxon-name-part taxon-name-part-type="family">Theaceae</tp:taxon-name-part></tp:taxon-name> from Vietnam.</article-title><source>Kew Bulletin</source><volume>66</volume>(<issue>4</issue>): <fpage>565</fpage>–<lpage>569</lpage>. <ext-link xlink:type="simple" ext-link-type="doi" xlink:href="10.1007/s12225-012-9317-0">https://doi.org/10.1007/s12225-012-9317-0</ext-link></mixed-citation></ref><ref id="B5"><mixed-citation xmlns:xlink="http://www.w3.org/1999/xlink" xlink:type="simple"><person-group><name name-style="western"><surname>Do</surname><given-names>ND</given-names></name><name name-style="western"><surname>Luong</surname><given-names>VD</given-names></name><name name-style="western"><surname>Nguyen</surname><given-names>DC</given-names></name><name name-style="western"><surname>Hoang</surname><given-names>TS</given-names></name><name name-style="western"><surname>Le</surname><given-names>TH</given-names></name><name name-style="western"><surname>Le Han</surname><given-names>JE</given-names></name><name name-style="western"><surname>Park</surname><given-names>HS</given-names></name></person-group> (<year>2019a</year>) <article-title>A new yellow <italic><tp:taxon-name><tp:taxon-name-part taxon-name-part-type="genus">Camellia</tp:taxon-name-part></tp:taxon-name></italic> species from Central Vietnam.</article-title><source>Korean Journal of Plant Taxonomy</source><volume>49</volume>(<issue>1</issue>): <fpage>90</fpage>–<lpage>95</lpage>. <ext-link xlink:type="simple" ext-link-type="doi" xlink:href="10.11110/kjpt.2019.49.1.90">https://doi.org/10.11110/kjpt.2019.49.1.90</ext-link></mixed-citation></ref><ref id="B41"><mixed-citation xmlns:xlink="http://www.w3.org/1999/xlink" xlink:type="simple"><person-group><name name-style="western"><surname>Tran</surname><given-names>N</given-names></name><name name-style="western"><surname>Hakoda</surname><given-names>N</given-names></name></person-group> (<year>1998</year>) <article-title><italic><tp:taxon-name><tp:taxon-name-part taxon-name-part-type="genus">Camellia</tp:taxon-name-part> <tp:taxon-name-part taxon-name-part-type="species">petelotii</tp:taxon-name-part></tp:taxon-name></italic>: A species of yellow <italic><tp:taxon-name><tp:taxon-name-part taxon-name-part-type="genus">Camellia</tp:taxon-name-part></tp:taxon-name></italic> from Vietnam.</article-title><source>International <tp:taxon-name><tp:taxon-name-part taxon-name-part-type="genus">Camellia</tp:taxon-name-part></tp:taxon-name> Journal</source><volume>30</volume>: <fpage>81</fpage>–<lpage>83</lpage>.</mixed-citation></ref><ref id="B33"><mixed-citation xmlns:xlink="http://www.w3.org/1999/xlink" xlink:type="simple"><person-group><name name-style="western"><surname>Pham</surname><given-names>VT</given-names></name><name name-style="western"><surname>Luong</surname><given-names>VD</given-names></name><name name-style="western"><surname>Averyanov</surname><given-names>LV</given-names></name><name name-style="western"><surname>Trinh</surname><given-names>NB</given-names></name><name name-style="western"><surname>Nguyen</surname><given-names>TL</given-names></name><name name-style="western"><surname>Nguyen</surname><given-names>TLT</given-names></name></person-group> (<year>2019</year>) <article-title><italic><tp:taxon-name><tp:taxon-name-part taxon-name-part-type="genus">Camellia</tp:taxon-name-part> <tp:taxon-name-part taxon-name-part-type="species">velutina</tp:taxon-name-part></tp:taxon-name></italic> (<tp:taxon-name><tp:taxon-name-part taxon-name-part-type="family">Theaceae</tp:taxon-name-part></tp:taxon-name>: Sect. <tp:taxon-name><tp:taxon-name-part taxon-name-part-type="section">Chrysanthae</tp:taxon-name-part></tp:taxon-name>), a new species from northern Vietnam.</article-title><source>Pakistan Journal of Botany</source><volume>51</volume>(<issue>4</issue>): <fpage>1441</fpage>–<lpage>1446</lpage>. <ext-link xlink:type="simple" ext-link-type="doi" xlink:href="10.30848/PJB2019-4(33">https://doi.org/10.30848/PJB2019-4(33)</ext-link></mixed-citation></ref></ref-list></tp:taxon-treatment>
